# Supplementary material for: Gallbladder cholangiocyte organoids
Source: Biol Cell. 2025 Feb 13;117(2):e2400132. doi: 10.1111/boc.202400132 (PMC11823593; doi:10.1111/boc.202400132)
Supplement: Supplementary file 2 — Supporting Information [file BOC-117-e2400132-s002.xlsx]

## Sheet:  GCO developemental conditions
Supplementary Table 2: Summary of cell source, matrix and growth factors used by different groups for developing Cholangiocyte Organoids	Title of Review Article: Gallbladder cholangiocyte organoids Journal name: Biology of the Cell Ankita Dutta, Nandita Chowdhury, Shinjini Chandra, Payel Guha, Vaskar Saha, Dwijit GuhaSarkar Correspondence to: Vaskar Saha Tata Translational Cancer Research Centre, Tata Medical Center, MAR 14 (E-W), Newtown, Kolkata, India Email: v.saha@manchester.ac.uk Telephone (office): 033-6605-7810
References	Nat Med. 2017;23(8):954-963.	Cell Rep. 2019;27(4):1265-1276.e4.	Clin Transl Med. 2022;12(1):e678.	Hepatology. 2021;73(1):247-267.	EMBO Rep. 2016;17(5):769-779.	Proc Natl Acad Sci U S A. 2017;114(19):E3806-E3815.	Cell Host Microbe. 2015;17(6):763-774.	Cancers (Basel). 2020;12(4):778.	Science. 2021;371(6531):839-846	mBio. 2020;11(5):e01911-20.	Front Oncol. 2022;12:1043479	Front Physiol. 2022;13:882525	Clin Transl Med. 2021;11(12):e566	Biochim Biophys Acta Mol Basis Dis. 2022;1868(4):166335	Cancer Cell Int. 2021;21(1):519.	Front Microbiol. 2022;13:907901	Mol Ther Nucleic Acids. 2023;34:102054	Nat Protoc. 2019;14(6):1884-1925	Cancer Sci. 2021;112(5):1822-1838	Lab Invest. 2020;100(11):1388-1399	Cancers (Basel). 2019;11(12):1904.	Oncogenesis. 2021;10(4):33	Front Vet Sci. 2023;10:1179836
Species	Human	Human	Human	Human	Human and Murine (C57BL/6J)	Murine (Cre-negative KTC )	Murine ( Ink4b-Arf-Ink4a KO mice on FVB background)	Human	Human	Human and murine (C57BL/6J)	Human	Human	Human	Murine (Kif3aflox/flox)	Human	Murine (C57BL/6J)	Murine (KrasLSL-G12D/+; Trp53f/f)	Human	Murine (C57BL/6J)	Porcine	Murine (C57BL/6J and NOD.Cg-PrkdcscidIl2rgtm1Wjl/SzJZtm)	Murine (KrasLSL-G12D/+, Trp53flox/flox, and R26-Pik3caH1047R)	Bovine
Source tissue	Primary biliary tissue (bile duct or gallbladder) from deceased organ donors	Cancer and non-cancer tissue specimens obtained from biliary tract cancer	Tumour and normal gallbladder surgical tissues	Gallbladder, common bile duct	Extra hepatic biliary duct (EHBD) and gallbladder	EHBD	Gallbladder	Gallbladder tumour	Gallbladder, bile duct, liver biopsies from deceased transplant organ donors	Gallbladder	Gallbladder tumour	Gallbladder tissue from healthy donors	Extra and intra hepatic bile duct tissues and liver biopsies	Gallbladder	Surgical Gallbladder tissues	IHBD, Gallbladder	Gallbladder from mice	Bile duct, gallbladder or liver from deceased organ donos	Gallbladder, EHBD, liver	Gallbladder, liver cystic duct	Gallbladder	Gallbladder	Gallbladder
Medium	William's E without phenol red	ADMEM/F12	ADMEM/F12	ADMEM/F12	ADMEM/F12	ADMEM/F12	ADMEM/F12	IntestiCult	William's E without phenol red	ADMEM/F12	ADMEM/F12	William’s E media	ADMEM/F12	ADMEM/F12	ADMEM/F12	ADMEM/F12	ADMEM/F12	William’s E	ADMEM/F12	William’s E media	ADMEM/F-12	Serum free media	DMEM/F12
Glutamine / Glutamax	Y	Y	Y	Y			Y		Y		Y	Y	Y		Y	Y	Y	Y		Y	Y		Y
Sodium pyruvate	Y								Y			Y	Y					Y		Y
Glucose	Y								Y			Y						Y		Y
Ascorbic acid trisodium salt	Y								Y			Y						Y		Y
ITS premix	Y								Y			Y	Y					Y		Y
Sodium bicarbonate	Y								Y			Y						Y		Y
HEPES	Y	Y	Y				Y		Y		Y	Y	Y		Y	Y		Y		Y	Y		Y
B27		Y	Y	Y	Y	Y	Y	Y		Y	Y		Y	Y	Y	Y			Y		Y		Y
N2		Y	Y	Y	Y	Y	Y	Y		Y	Y		Y		Y	Y					Y		Y
N-acetyl cysteine		Y	Y		Y	Y	Y	Y			Y		Y			Y					Y		Y
EGF	Y	Y	Y	Y	Y	Y	Y		Y	Y	Y	Y	Y	Y	Y	Y	Y	Y	Y	Y	Y	Y	Y
FGF10			Y		Y	Y		Y		Y	Y		Y	Y	Y	Y			Y		Y		Y
IGF			Y
Nicotinamide	Y	Y	Y		Y	Y		Y	Y	Y	Y	Y	Y			Y		Y	Y	Y	Y		Y
Gastrin		Y	Y					Y			Y		Y		Y						Y		Y
HGF			Y		Y			Y		Y			Y			Y		Y	Y		Y		Y
A-8301		Y	Y	Y				Y		Y	Y		Y	Y	Y						Y		Y
Primocin			Y					Y			Y		Y										Y
Pen/Strep	Y	Y	Y	Y		Y			Y		Y	Y	Y		Y	Y	Y	Y		Y	Y		Y
FSK		Y	Y	Y						Y	Y		Y					Y			Y
Prostalglandin 2			Y	Y							Y										Y
Dexamethasone	Y		Y						Y		Y	Y						Y		Y	Y		Y
Y-27632 (ROCK inhibitor)		Y	Y	Y *		Y		Y		Y	Y	Y	Y	Y	Y	Y	Y	Y	Y	Y	Y	Y	Y
CHIR 99021 (GSK3 inhibitor)				Y										Y
R-Spondin 1	Y	Y #	Y	Y / Y #	Y #	Y			Y	Y #	Y	Y	Y #	Y	Y	Y#		Y	Y	Y	Y#	Y	Y#
Noggin			Y	Y	Y #	Y				Y	Y		Y #		Y	Y	Y					Y	Y
Wnt 3a			Y			Y #				Y #	Y		Y #		Y #	Y#					Y#		Y#
DKK-1	Y								Y				Y					Y
Jagged-1																	Y					Y
Matrix	MatrigelTM	Growth-factor reduced MatrigelTM	MatrigelTM	Growth-factor reduced MatrigelTM	MatrigelTM	MatrigelTM	Growth-factor reduced MatrigelTM	Growth-factor reduced MatrigelTM	MatrigelTM	MatrigelTM	MatrigelTM	MatrigelTM	MatrigelTM	BME	Growth-factor reduced MatrigelTM	Growth-factor reduced MatrigelTM	MatrigelTM	MatrigelTM	Growth-factor reduced MatrigelTM	MatrigelTM	Growth-factor reduced MatrigelTM	MatrigelTM	MatrigelTM
# Conditioned medium
* withdrawn post 48 hours of seeding
Y: added in growth media
